# Supplementary material for: The Effect of Inversion at 8p23 on BLK Association with Lupus in Caucasian Population
Source: PLoS One. 2014 Dec 29;9(12):e115614. doi: 10.1371/journal.pone.0115614 (PMC4278715; doi:10.1371/journal.pone.0115614)
Supplement: S1 Table — Predicted inversion calls for all 267 caucasian-derived population from HapMap CEU/TSI. *In Hapmap samples, Accession numbers beginning with NA refer to genomic DNA samples, while GM accessions refer to cell lines. ** 1 = Inverted homozygous, 2 = Heterozygotes, 3 = Non-inverted homozygous Red color: overlap samples that were in concordance with previous published FISH assay [11]. Additional confirmation: (a = [5]; b = [3]; c = [28]). Yellow color: discordant call (called as Inverted in [11]). (XLSX) [file pone.0115614.s001.xlsx]

## Sheet: example.pca
Suplementary Table 1: Predicted inversion calls for all 267 caucasian-derived population from HapMap CEU/TSI
HapMap ID*	Predicted Call**
NA06984	2
NA06985	1
NA06986	2
NA06989	3
NA06991	1
NA06993	2
NA06994	1
NA06995	1
NA06997	2
NA07000	2
NA07014	1
NA07022a	1
NA07029	1
NA07031	1
NA07037	1
NA07045	2
NA07051	1
NA07055c	1
NA07056	2
NA07345	2
NA07346	1
NA07347	2
NA07348	3
NA07349	2
NA07357	3
NA07435	2
NA10830	1
NA10831	2
NA10835	2
NA10836	2
NA10837	2
NA10838	1
NA10839	2
NA10840	2
NA10843	2
NA10845	2
NA10846	3
NA10847a	2
NA10850	1
NA10852	2
NA10853	1
NA10854	1
NA10855	3
NA10856	2
NA10859	2
NA10861b	1
NA10863	2
NA10864	2
NA10865	2
NA11829	2
NA11830	2
NA11831	3
NA11832a	3
NA11839	1
NA11840a	2
NA11843	2
NA11881	1
NA11882	2
NA11891	2
NA11892	1
NA11893	3
NA11894	1
NA11917	3
NA11918	3
NA11919	2
NA11920	2
NA11930	2
NA11931	3
NA11992	1
NA11993a	2
NA11994	2
NA11995	1
NA12003	2
NA12005	1
NA12006	2
NA12043	2
NA12044	1
NA12045	2
NA12056	2
NA12057	1
NA12144	2
NA12145	3
NA12146	2
NA12154	2
NA12155	3
NA12156a,c	2
NA12234	2
NA12239	2
NA12248	2
NA12249c	3
NA12264a	1
NA12272	3
NA12273	1
NA12275	2
NA12282	1
NA12283	2
NA12286	2
NA12287	2
NA12335	1
NA12336	2
NA12340	1
NA12341	1
NA12342	3
NA12343	1
NA12344	1
NA12347	1
NA12348	2
NA12375	2
NA12376	1
NA12383	2
NA12386	1
NA12399	1
NA12400	1
NA12413	2
NA12489	2
NA12546	2
NA12707	2
NA12708	3
NA12716	2
NA12718	2
NA12739	1
NA12740	1
NA12748	1
NA12749	2
NA12750	2
NA12751	2
NA12752	2
NA12753	1
NA12760	3
NA12761	1
NA12762	1
NA12763	2
NA12766	2
NA12767	1
NA12775	1
NA12776	2
NA12777	1
NA12778	1
NA12801	2
NA12802	2
NA12812	2
NA12813	2
NA12814	1
NA12815	3
NA12817	3
NA12818	2
NA12827	2
NA12828	3
NA12829	1
NA12830	2
NA12832	1
NA12842	1
NA12843	1
NA12864	3
NA12865	1
NA12872	2
NA12873	2
NA12874	1
NA12875	2
NA12877	2
NA12878a	1
NA12889	2
NA12890	1
NA12891	2
NA12892	2
NA20502	2
NA20504	3
NA20505	3
NA20506	2
NA20508	2
NA20509	2
NA20510	3
NA20512	2
NA20515	1
NA20516	3
NA20517	2
NA20518	3
NA20519	2
NA20520	2
NA20521	2
NA20522	3
NA20524	2
NA20525	1
NA20527	3
NA20528	2
NA20529	1
NA20530	2
NA20531	2
NA20534	1
NA20535	1
NA20538	1
NA20539	1
NA20540	1
NA20541	2
NA20542	3
NA20543	2
NA20544	2
NA20581	2
NA20582	1
NA20586	2
NA20587	1
NA20588	1
NA20589	3
NA20752	1
NA20753	1
NA20754	3
NA20755	3
NA20756	3
NA20757	2
NA20758	2
NA20759	1
NA20760	1
NA20761	2
NA20762	1
NA20763	3
NA20764	2
NA20765	1
NA20766	3
NA20767	2
NA20768	1
NA20769	1
NA20770	2
NA20771	2
NA20772	1
NA20773	3
NA20774	2
NA20775	2
NA20778	1
NA20780	2
NA20783	2
NA20785	1
NA20786	2
NA20787	2
NA20790	1
NA20791	2
NA20792	2
NA20795	2
NA20796	1
NA20797	1
NA20799	1
NA20800	3
NA20801	1
NA20802	1
NA20803	2
NA20804	1
NA20805	2
NA20806	1
NA20807	2
NA20808	2
NA20809	2
NA20810	2
NA20811	2
NA20812	2
NA20813	3
NA20815	1
NA20816	1
NA20817	1
NA20818	3
NA20819	3
NA20820	2
NA20821	2
NA20822	2
NA20826	3
NA20827	2
NA20828	3
NA20831	2
NA20832	2
*In Hapmap samples, Accession numbers beginning wit NA refer to genomic DNA samples, while GM accession refer to cell lines.
** 1=Inverted homozygous, 2=Heterozygotes, 3=Non-inverted homozygous
Red color: overlap samples that were in concordance with previous published FISH assay (Salm et al, 2012 (11)). Additional confirmation : (a = Antonacci et al., 2009 (5); b = Broman et al., 2003 (3); c = Deng et al., 2008 (28)).
Yellow color: discordant call (Inverted, Salm et al, 2012 (11))
